# Supplementary material for: Ultrasonography demonstrates vagus nerve atrophy in Parkinson’s disease: a meta-analysis
Source: J Neurol. 2026 Jul 15;273(8):463. doi: 10.1007/s00415-026-13993-w (PMC13372917; doi:10.1007/s00415-026-13993-w)
Supplement: Supplementary file 1 — Supplementary file1 (XLSX 13 KB) [file 415_2026_13993_MOESM1_ESM.xlsx]

## Sheet: Blad1
Name	Year	Population	Type research	Intervation	Outcome	PD = N	Co = N	Mean PD le	Mean PD ri	Mean Co le	Mean Co ri	SD PD le	SD PD ri	SD Co le	SD Co ri
Fedkte	2018	PD + Co + disease co	CR	US	CSA mm2	32	30	2.6	2.9	2.35	2.7	0.7	0.7	0.55	0.65
Pelz	2018	PD + Co	CR	US	CSA mm2	35	35	1.5	2.1	1.8	2.3	0.4	0.4	0.4	0.5
Tsukita	2018	PD + Co	CR	US	CSA mm2	21	21	1.3	1.6	1.8	1.8	0.4	0.26	0.48	0.27
Walter	2018	PD + Co	CR	US	CSA mm2	20	61	0.69	0.64	0.87	1.04	0.18	0.17	0.15	0.2
Horsager	2021	PD + Co	CR	US	CSA mm2	63	56	1.89	2.23	1.97	2.37	0.48	0.55	0.48	0.57
Sartucci	2021	PD + Co	CR	US	CSA mm2			1.87	2.37	5.6	6	1.35	0.91	1.26	1.33
Chechetkin	2021	PD + Co	CR	US	CSA mm2	32	32	1.78	2.03	2.11	2.21	0.52	0.5	0.41	0.39
Sijben	2022	PD + Co	CR	US	CSA mm2	31	51	2.1	2.54	1.9	2.24	0.57	0.7	0.56	0.68
Ömer Özçağlayan	2022	PD + Co	CR	US	CSA mm2	43	44	1.46	1.6	1.65	1.86	0.35	0.37	0.29	0.4
Huckemann	2023	PD + Co	CR	US	CSA mm2	80	40	2	2.2	2.1	2.5	0.6	0.6	0.5	0.6
Höppner	2023	PD + Co	CR	US	CSA mm2	49	24	2.45	2.7	2.77	3.3	0.57	0.69	0.46	0.49
Dong	2024	PD + Co	CR	US	CSA mm2	75	96	1.47	1.9	1.95	2.57	0.34	0.42	0.51	0.51
Laucius	2025	PD + Co	CR	US	CSA mm2	60	60	1.74	1.9	1.87	2.07	0.21	0.19	0.22	0.18

## Sheet: Blad2
Name	Year	Population	Type research	Intervation	Outcome	PD = N	Co = N	Mean PD le	Mean PD ri	Mean Co le	Mean Co ri	SD PD le	SD PD ri	SD Co le	SD Co ri
Fedkte	2018	PD + Co + disease co	CR	US	CSA mm2	32	30	2.6	2.9	2.35	2.7	0.7	0.7	0.55	0.65
Pelz	2018	PD + Co	CR	US	CSA mm2	35	35	1.5	2.1	1.8	2.3	0.4	0.4	0.4	0.5
Tsukita	2018	PD + Co	CR	US	CSA mm2	21	21	1.3	1.6	1.8	1.8	0.4	0.26	0.48	0.27
Walter	2018	PD + Co	CR	US	CSA mm2	20	61	0.69	0.64	0.87	1.04	0.18	0.17	0.15	0.2
Horsager	2021	PD + Co	CR	US	CSA mm2	63	56	1.89	2.23	1.97	2.37	0.48	0.55	0.48	0.57
Chechetkin	2021	PD + Co	CR	US	CSA mm2	32	32	1.78	2.03	2.11	2.21	0.52	0.5	0.41	0.39
Sijben	2022	PD + Co	CR	US	CSA mm2	31	51	2.1	2.54	1.9	2.24	0.57	0.7	0.56	0.68
Ömer Özçağlayan	2022	PD + Co	CR	US	CSA mm2	43	44	1.46	1.6	1.65	1.86	0.35	0.37	0.29	0.4
Huckemann	2023	PD + Co	CR	US	CSA mm2	80	40	2	2.2	2.1	2.5	0.6	0.6	0.5	0.6
Höppner	2023	PD + Co	CR	US	CSA mm2	49	24	2.45	2.7	2.77	3.3	0.57	0.69	0.46	0.49
Dong	2024	PD + Co	CR	US	CSA mm2	75	96	1.47	1.9	1.95	2.57	0.34	0.42	0.51	0.51
Laucius	2025	PD + Co	CR	US	CSA mm2	60	60	1.74	1.9	1.87	2.07	0.21	0.19	0.22	0.18
